# Supplementary material for: Long-Term Saline Water Adaptation Alters the Meat Quality of Micropterus salmoides from a New Salt-Tolerant Population
Source: Foods. 2025 Sep 12;14(18):3180. doi: 10.3390/foods14183180 (PMC12470199; doi:10.3390/foods14183180)
Supplement: Supplementary file 1 [file foods-14-03180-s001.zip]

Archive with 1 entries (1 files):
- foods-3708429-supplementary.pdf
